# Supplementary material for: Microarray Profiling of Vaccination-Induced Antibody Responses to SARS-CoV-2 Variants of Interest and Concern
Source: Int J Mol Sci. 2022 Oct 30;23(21):13220. doi: 10.3390/ijms232113220 (PMC9655829; doi:10.3390/ijms232113220)
Supplement: Supplementary file 1 [file ijms-23-13220-s001.zip]

Archive with 1 entries (1 files):
- ijms-1914341-supplementary.pdf
